# Supplementary material for: Genomic analysis of extended-spectrum beta-lactamase-producing E. coli from Czech diary calves and their caretakers
Source: Front Vet Sci. 2025 Mar 12;12:1552297. doi: 10.3389/fvets.2025.1552297 (PMC11938843; doi:10.3389/fvets.2025.1552297)
Supplement: Supplementary file 3 [file Table_3.XLSX]

## Sheet: List3
Table S3: Characterization of E. coli strains isolated from 68 calves and three caretakers via WGS: STs, phylogenetic groups, serotypes, plasmids and resistance and virulence genes.
									Resistance																																	Virulence
									Betalactams								Aminoglycosides									Macrolides	Phenicols		Lincosamides	Sulphonamides			Trimethoprime				Tetracyclines			Plasmid-mediated quinolone resistance	colistine-resistance	Toxins
																																										Heat-stable enterotoxin 1	Cytolethal distending toxin	Enterohemolysin	Shiga toxin 1, subunit A	Shiga toxin 1, subunit B	Shiga toxin 2, subunit A	Shiga toxin 2, subunit B	Toxin B
Sample	Source	Date of collection	Collection	Farm of origin	MLST	Phylogroup	Serotype	Replicons	blaCTX-M-1	blaCTX-M-14	blaCTX-M-15	blaCTX-M-8	blaTEM-1A	blaTEM-1B	blaTEM-1C	blaTEM-30	aac(3)-IIa	aac(3)-IId	aadA1	aadA17	aadA2	aph(3')-Ia	aph(3')-Ic	strA	strB	mph(A)	cmlA1	floR	lnu(F)	sul1	sul2	sul3	dfrA1	dfrA12	dfrA5	dfrA8	tet(A)	tet(B)	tet(M)	QnrS1	mcr-1	astA	cdt	ehxA	stx1A	stx1B	stx2A	stx2B	toxB
100	calf	2019-08-15	CF	Q	ST-10	A	O101:H9	Col440I; IncFIB(AP001918); IncFIC(FII); IncFII	0	1	0	0	0	0	0	0	1	0	1	0	1	0	0	1	1	0	1	1	0	0	1	0	1	1	0	0	1	0	1	0	0	0	0	0	0	0	0	0	0
177	calf	2019-09-06	CF	P	ST-10	A	O101:H9	Col440I; IncFIB(AP001918); IncFIC(FII); IncFII	0	1	0	0	0	0	0	0	1	0	1	0	1	0	0	1	1	0	1	1	0	0	1	0	1	1	0	0	1	0	1	0	0	0	0	0	0	0	0	0	0
174	calf	2019-09-06	CF	P	ST-10	A	O101:H9	Col440I; IncFIB(AP001918); IncFIC(FII); IncFII	0	1	0	0	0	0	0	0	1	0	1	0	1	0	0	1	1	0	1	1	0	0	1	0	1	1	0	0	1	0	1	0	0	0	0	0	0	0	0	0	0
176	calf	2019-09-06	CF	P	ST-10	A	O101:H9	Col440I; IncFIB(AP001918); IncFIC(FII); IncFII	0	1	0	0	0	0	0	0	1	0	1	0	1	0	0	1	1	0	1	1	0	0	1	0	1	1	0	0	1	0	1	0	0	0	0	0	0	0	0	0	0
Os K e5	caretaker	2019-08-15	CF	CF	ST-10	A	O101:H9	Col440I; IncFIB(AP001918); IncFIC(FII); IncFII	0	1	0	0	0	1	0	0	1	1	1	0	1	1	0	1	1	0	1	1	1	0	1	1	1	1	0	0	1	0	1	0	0	0	0	0	0	0	0	0	0
181	calf	2019-09-06	CF	P	ST-10	A	O101:H9	Col440I; IncFIB(AP001918); IncFIC(FII); IncFII	0	1	0	0	0	0	0	0	1	0	1	0	1	0	0	1	1	0	1	1	0	0	1	0	1	1	0	0	1	0	1	0	0	0	0	0	0	0	0	0	0
103	calf	2019-08-15	CF	Q	ST-10	A	O101:H9	Col440I; IncFIB(AP001918); IncFIC(FII); IncFII	0	1	0	0	0	0	0	0	1	0	1	0	1	0	0	1	1	0	1	1	0	0	1	0	1	1	0	0	1	0	1	0	0	0	0	0	0	0	0	0	0
Os K e1	caretaker	2019-08-15	CF	CF	ST-10	A	O101:H9	Col440I; IncFIB(AP001918); IncFIC(FII); IncFII	0	1	0	0	0	1	0	0	1	1	1	0	1	1	0	1	1	0	1	1	1	0	1	1	1	1	0	0	1	0	1	0	0	0	0	0	0	0	0	0	0
102	calf	2019-08-15	CF	Q	ST-10	A	O101:H9	Col440I; IncFIB(AP001918); IncFIC(FII); IncFII	0	1	0	0	0	0	0	0	1	0	1	0	1	0	0	1	1	0	1	1	0	0	1	0	1	1	0	0	1	0	1	0	0	0	0	0	0	0	0	0	0
Os K e2	caretaker	2019-08-15	CF	CF	ST-10	A	O101:H9	Col440I; IncFIB; IncFIC(FII); IncFII	0	1	0	0	0	1	0	0	1	1	1	0	1	1	0	1	1	0	1	1	1	0	1	1	1	1	0	0	1	0	1	0	0	0	0	0	0	0	0	0	0
186	calf	2019-09-06	CF	P	ST-10	A	O101:H9	Col440I; IncFIB(AP001918); IncFIC(FII); IncFII	0	1	0	0	0	0	0	0	1	0	1	0	1	0	0	1	1	0	1	1	0	0	1	0	1	1	0	0	1	0	1	0	0	0	0	0	0	0	0	0	0
190	calf	2019-09-06	CF	J	ST-10	A	O101:H9	Col440I; IncFIB(AP001918); IncFIC(FII); IncFII	0	1	0	0	0	0	0	0	1	0	1	0	1	0	0	1	1	0	1	1	0	0	1	0	1	1	0	0	1	0	1	0	0	0	0	0	0	0	0	0	0
Os K e3	caretaker	2019-08-15	CF	CF	ST-10	A	O101:H9	Col440I; IncFIB(AP001918); IncFIC(FII); IncFII	0	1	0	0	0	0	0	0	1	1	1	1	0	0	0	1	1	0	1	0	0	0	1	0	1	0	0	0	1	0	1	0	0	0	0	0	0	0	0	0	0
Os K e4	caretaker	2019-08-15	CF	CF	ST-10	A	O101:H9	Col440I; IncFIB(AP001918); IncFIC(FII); IncFII	0	1	0	0	0	1	0	0	1	1	1	0	1	1	0	1	1	0	1	1	1	0	1	1	1	1	0	0	1	0	1	0	0	0	0	0	0	0	0	0	0
172	calf	2019-09-06	CF	P	ST-10	A	O101:H9	Col440I; IncFIB(AP001918); IncFIC(FII); IncFII	0	1	0	0	0	0	0	0	1	0	1	0	1	0	0	1	1	0	1	1	0	0	1	0	1	1	0	0	1	0	1	0	0	0	0	0	0	0	0	0	0
111	calf	2019-08-15	CF	J	ST-10	A	O101:H9	Col440I; IncFIB(AP001918); IncFIC(FII); IncFII	0	1	0	0	0	0	0	0	1	0	1	0	1	0	0	1	1	0	1	1	0	0	1	0	1	1	0	0	1	0	1	0	0	0	0	0	0	0	0	0	0
189	calf	2019-09-06	CF	J	ST-10	A	O101:H9	IncFII; IncI1-I(Alpha)	0	1	0	0	0	0	0	0	0	0	0	0	0	0	0	1	1	0	0	0	0	0	1	0	1	0	0	0	1	1	0	0	0	0	0	0	0	0	0	0	0
337	calf	2019-10-10	V	V	ST-10	A	O101:H9	Col(MG828); Col(pHAD28); IncFIB(AP001918); IncFIB(K)	0	0	1	0	0	1	0	0	0	0	0	0	0	0	1	1	1	0	0	1	0	0	0	0	0	0	0	0	1	1	0	1	0	0	0	0	0	0	0	0	0
319	calf	2019-10-10	U	U	ST-10	A	O101:H9	Col(MG828); Col(pHAD28); IncFIB(AP001918); IncFIB(K)	0	0	1	0	0	1	0	0	0	0	0	0	0	0	1	1	1	0	0	1	0	0	0	0	0	0	0	0	1	1	0	1	0	0	0	0	0	0	0	0	0
150	calf	2019-08-16	CF	O	ST-10	A	O13/O129/O135:H4	IncFIA(HI1); IncI1-I(Alpha); IncY	1	0	0	0	0	0	0	0	0	0	0	0	0	0	0	0	0	0	0	1	0	0	1	0	0	0	0	0	1	0	0	0	0	0	0	0	0	0	0	0	0
94	calf	2019-08-14	CF	D	ST-10	A	O1:H12	IncFIB(AP001918); IncI1-I(Alpha)	1	0	0	0	0	0	0	0	0	0	0	0	0	0	0	0	0	0	0	0	0	0	1	0	0	0	0	0	1	0	0	0	0	0	0	0	0	0	0	0	0
71	calf	2019-08-14	CF	D	ST-10	A	O1:H12	IncFIB(AP001918); IncI1-I(Alpha)	1	0	0	0	0	0	0	0	0	0	0	0	0	0	0	0	0	0	0	0	0	0	1	0	0	0	0	0	1	0	0	0	0	0	0	0	0	0	0	0	0
83	calf	2019-08-14	CF	H	ST-34	A	O45:H30	Col(BS512); Col(MG828); IncFIB(AP001918); IncFII(29); IncI1-I(Alpha); IncX4 -	1	0	0	0	0	0	0	0	0	0	0	0	0	0	0	0	0	0	0	0	0	0	0	0	0	0	0	0	1	0	0	0	0	1	0	0	0	0	0	0	0
89	calf	2019-08-14	CF	H	ST-34	A	O45:H30	Col(BS512); Col(MG828);IncFIB(AP001918); IncFII(29); IncI1-I(Alpha); IncX4	1	0	0	0	0	0	0	0	0	0	0	0	0	0	0	0	0	0	0	0	0	0	0	0	0	0	0	0	1	0	0	0	0	1	0	0	0	0	0	0	0
188	calf	2019-09-06	CF	P	ST-34	A	O68:H30	IncFIA; IncFIB(AP001918); IncI1-I(Alpha)	0	0	0	1	1	0	0	0	0	0	1	0	1	0	0	1	1	0	1	1	0	0	1	1	0	1	0	1	1	0	1	1	0	0	0	0	0	0	0	0	0
Os S e3	caretaker	2019-08-15	CF	CF	ST-34	A	O68:H30	IncFIA; IncFIB(AP001918); IncI1-I(Alpha)	0	0	0	1	0	1	0	0	0	0	1	0	1	0	0	0	0	0	1	1	0	1	1	1	0	1	0	0	1	0	1	0	0	0	0	0	0	0	0	0	0
Os S e4	caretaker	2019-08-15	CF	CF	ST-34	A	O68:H30	IncFIA; IncFIB(AP001918); IncI1-I(Alpha)	0	0	0	1	0	1	0	0	0	0	1	0	1	0	0	0	0	0	1	1	0	0	1	1	0	1	0	0	1	0	1	0	0	0	0	0	0	0	0	0	0
Os S e5	caretaker	2019-08-15	CF	CF	ST-34	A	O68:H30	IncFIA; IncFIB(AP001918); IncI1-I(Alpha)	0	0	0	1	0	1	0	0	0	0	1	0	1	0	0	0	0	0	1	1	0	0	1	1	0	1	0	0	1	0	1	0	0	0	0	0	0	0	0	0	0
Os S e2	caretaker	2019-08-15	CF	CF	ST-34	A	O68:H30	IncFIA; IncFIB(AP001918); IncI1-I(Alpha)	0	0	0	1	0	1	0	0	0	0	1	0	1	0	0	0	0	0	1	1	0	0	1	1	0	1	0	0	1	0	1	0	0	0	0	0	0	0	0	0	0
Os S e1	caretaker	2019-08-15	CF	CF	ST-34	A	O68:H30	IncFIA; IncFIB(AP001918); IncI1-I(Alpha)	0	0	0	1	0	1	0	0	0	0	1	0	1	0	0	0	0	0	1	1	0	0	1	1	0	1	0	0	1	0	1	0	0	0	0	0	0	0	0	0	0
79	calf	2019-08-14	CF	F	ST-34	A	O68:H30	IncFIA; IncFIB(AP001918); IncI1-I(Alpha)	0	0	0	1	0	1	0	0	0	0	1	0	1	0	0	0	0	0	1	1	0	0	1	1	0	1	0	0	1	0	1	0	0	0	0	0	0	0	0	0	0
Os L e5	caretaker	2019-08-15	CF	CF	ST-34	A	O68:H30	IncFIA; IncFIB(AP001918); IncI1-I(Alpha)	0	0	0	1	0	1	0	0	0	0	1	0	1	0	0	0	0	0	1	1	0	0	1	1	0	1	0	0	1	0	1	0	0	0	0	0	0	0	0	0	0
Os L e4	caretaker	2019-08-15	CF	CF	ST-34	A	O68:H30	IncFIA; IncFIB(AP001918); IncI1-I(Alpha)	0	0	0	1	0	1	0	0	0	0	1	0	1	0	0	0	0	0	1	1	0	0	1	1	0	1	0	0	1	0	1	0	0	0	0	0	0	0	0	0	0
Os L e1	caretaker	2019-08-15	CF	CF	ST-34	A	O68:H30	IncFIA; IncFIB(AP001918); IncI1-I(Alpha)	0	0	0	1	0	1	0	0	0	0	1	0	1	0	0	0	0	0	1	1	0	0	1	1	0	1	0	0	1	0	1	0	0	0	0	0	0	0	0	0	0
Os L e2	caretaker	2019-08-15	CF	CF	ST-34	A	O68:H30	IncFIA; IncFIB(AP001918); IncI1-I(Alpha)	0	0	0	1	0	1	0	0	0	0	1	0	1	0	0	0	0	0	1	1	0	0	1	1	0	1	0	0	1	0	1	0	0	0	0	0	0	0	0	0	0
148	calf	2019-08-16	CF	O	ST-10	A	O70:H12	IncFIB(AP001918); IncFIB(K); IncN	1	0	0	0	0	0	0	0	0	0	0	0	0	0	0	0	0	1	0	0	0	0	0	0	0	0	0	0	0	0	0	0	0	0	0	0	0	0	0	0	0
118	calf	2019-08-15	CF	I	ST-48	A	O86:H11	Col(MG828); Col156; IncB/O/K/Z; IncFIB(AP001918); IncFII(pCoo); IncFII(pHN7A8); IncI1-I(Alpha)	0	1	0	0	0	1	0	0	0	0	0	0	0	1	0	1	1	0	0	0	0	0	1	0	0	0	0	0	1	0	0	0	0	0	0	0	0	0	0	0	0
108	calf	2019-08-15	CF	I	ST-48	A	O86:H11	Col(MG828); Col156; IncB/O/K/Z; IncFIB(AP001918); IncFII(pCoo); IncFII(pHN7A8); IncI1-I(Alpha)	0	1	0	0	0	1	0	0	0	0	0	0	0	1	0	1	1	0	0	0	0	0	1	0	0	0	0	0	1	0	0	0	0	0	0	0	0	0	0	0	0
182	calf	2019-09-06	CF	P	ST-746	A	O4:H4	IncFII; IncI1-I(Alpha); p0111	0	1	0	0	0	1	0	0	1	0	0	0	0	0	0	0	0	0	0	1	0	0	1	0	0	0	0	0	1	0	0	0	0	1	0	0	0	0	0	0	0
187	calf	2019-09-06	CF	P	ST-746	A	O4:H4	IncFII; IncI1-I(Alpha); p0111	0	1	0	0	0	1	0	0	1	0	0	0	0	0	0	0	0	0	0	1	0	0	1	0	0	0	0	0	1	0	0	0	0	1	0	0	0	0	0	0	0
175	calf	2019-09-06	CF	P	ST-1433	A	O116:H9	IncFIB(H89-PhagePlasmid); IncFII; IncI1-I(Alpha)	0	1	0	0	0	0	0	0	0	0	0	0	0	0	0	0	0	0	0	1	0	0	1	0	0	0	0	0	0	0	0	0	0	0	0	0	0	0	0	0	0
161	calf	2019-08-16	CF	O	ST-2325	A	O66:H25	Col(pHAD28); IncI2; IncN; IncY	1	0	0	0	0	0	0	0	0	0	0	0	0	0	0	0	0	1	0	0	0	0	0	0	0	0	0	0	0	0	0	0	1	0	0	0	0	0	0	0	0
74	calf	2019-08-14	CF	E	ST-2325	A	O21:H25	Col(pHAD28); IncI1-I(Alpha); IncY	1	0	0	0	0	0	0	0	0	0	1	0	1	0	0	0	0	0	1	0	0	0	0	1	0	0	0	0	1	0	0	0	0	0	0	0	0	0	0	0	0
86	calf	2019-08-14	CF	H	ST-2325	A	O21:H25	Col(pHAD28); IncI1-I(Alpha)	1	0	0	0	0	0	0	0	0	0	1	0	1	0	0	0	0	0	1	0	0	0	0	1	0	0	0	0	1	0	0	0	0	0	0	0	0	0	0	0	0
152	calf	2019-08-16	CF	O	ST-685	A	O10:H30	IncN	1	0	0	0	0	0	0	0	0	0	0	0	0	0	0	0	0	1	0	0	0	0	0	0	0	0	0	0	0	0	0	0	0	0	0	0	0	0	0	0	0
162	calf	2019-08-16	CF	O	ST-685	A	O10:H30	IncN	1	0	0	0	0	0	0	0	0	0	0	0	0	0	0	0	0	1	0	0	0	0	0	0	0	0	0	0	0	0	0	0	0	0	0	0	0	0	0	0	0
156	calf	2019-08-16	CF	O	ST-685	A	O10:H30	IncN	1	0	0	0	0	0	0	0	0	0	0	0	0	0	0	0	0	1	0	0	0	0	0	0	0	0	0	0	0	0	0	0	0	0	0	0	0	0	0	0	0
Os L e3	caretaker	2019-08-15	CF	CF	ST-1202	A	O7:H7	Col(pHAD28); IncFIA(HI1); IncFII; IncHI1A; IncHI1B(R27)	0	1	0	0	0	1	0	0	0	1	0	0	1	0	1	1	1	0	0	1	0	0	1	0	0	1	0	0	0	1	0	0	0	0	0	0	0	0	0	0	0
55	calf	2019-08-14	CF	C	ST-1202	A	O7:H7	Col(pHAD28); IncFIA(HI1); IncFII; IncHI1A; IncHI1B(R27); IncI1-I(Alpha)	0	1	0	0	0	1	0	0	0	1	0	0	1	0	1	1	1	0	0	1	0	1	1	0	0	1	0	0	0	1	0	0	0	0	0	0	0	0	0	0	0
53	calf	2019-08-14	CF	C	ST-1202	A	O7:H7	Col(pHAD28); IncFIA(HI1); IncFII; IncHI1A; IncHI1B(R27); IncI1-I(Alpha)	0	1	0	0	0	1	0	0	0	1	0	0	1	0	1	1	1	0	0	1	0	1	1	0	0	1	0	0	0	1	0	0	0	0	0	0	0	0	0	0	0
266	calf	2019-09-12	T	T	ST-3381	E	O11:H25	IncFIB(AP001918); IncFII(pCoo); IncI1-I(Alpha)	1	0	0	0	0	0	0	0	0	0	0	0	0	0	0	0	0	0	0	0	0	0	0	0	0	0	0	0	0	0	0	0	0	0	0	0	0	0	0	0	0
193	calf	2019-09-06	CF	J	ST-117	G	O24:H4	Col(MG828); IncB/O/K/Z; IncFIA; IncFIB(AP001918); IncFIC(FII); IncFII(pCoo)	0	0	0	1	0	0	0	1	0	0	0	0	1	1	0	1	1	1	0	0	0	1	1	0	0	1	0	0	1	0	0	0	0	1	0	0	0	0	0	0	0
116	calf	2019-08-15	CF	I	ST-657	G	O183:H18	IncB/O/K/Z; IncFIB(AP001918)	0	1	0	0	0	1	0	0	0	0	0	0	0	1	0	1	1	0	0	0	0	0	1	0	0	0	0	0	1	0	0	0	0	0	0	1	1	1	1	1	0
274	calf	2019-09-12	T	T	ST-38	D	O153:H9	IncFIB(AP001918); IncFIB(K)	0	0	1	0	0	1	0	0	0	0	0	0	0	0	0	1	1	0	0	0	0	0	1	0	0	0	0	0	1	0	0	1	0	0	0	0	0	0	0	0	0
49	calf	2019-08-14	CF	A	ST-69	D	O15:H18	IncY	0	0	1	0	0	1	0	0	0	0	0	0	0	0	0	1	1	0	0	0	0	0	1	0	0	0	0	0	1	0	0	1	0	0	0	0	0	0	0	0	0
60	calf	2019-08-14	CF	A	ST-69	D	O15:H18	IncY	0	0	1	0	0	1	0	0	0	0	0	0	0	0	0	1	1	0	0	0	0	0	1	0	0	0	0	0	1	0	0	1	0	0	0	0	0	0	0	0	0
61	calf	2019-08-14	CF	A	ST-69	D	O15:H18	IncY	0	0	1	0	0	1	0	0	0	0	0	0	0	0	0	1	1	0	0	0	0	0	1	0	0	0	0	0	1	0	0	1	0	0	0	0	0	0	0	0	0
67	calf	2019-08-14	CF	A	ST-69	D	O15:H18	IncY	0	0	1	0	0	1	0	0	0	0	0	0	0	0	0	1	1	0	0	0	0	0	1	0	0	0	0	0	1	0	0	1	0	0	0	0	0	0	0	0	0
70	calf	2019-08-14	CF	A	ST-69	D	O15:H18	IncY	0	0	1	0	0	1	0	0	0	0	0	0	0	0	0	1	1	0	0	0	0	0	1	0	0	0	0	0	1	0	0	1	0	0	0	0	0	0	0	0	0
66	calf	2019-08-14	CF	A	ST-69	D	O15:H18	IncY	0	0	1	0	0	1	0	0	0	0	0	0	0	0	0	1	1	0	0	0	0	0	1	0	0	0	0	0	1	0	0	1	0	0	0	0	0	0	0	0	0
64	calf	2019-08-14	CF	A	ST-69	D	O15:H18	IncY	0	0	1	0	0	1	0	0	0	0	0	0	0	0	0	1	1	0	0	0	0	0	1	0	0	0	0	0	1	0	0	1	0	0	0	0	0	0	0	0	0
62	calf	2019-08-14	CF	A	ST-69	D	O15:H18	IncY	0	0	1	0	0	1	0	0	0	0	0	0	0	0	0	1	1	0	0	0	0	0	1	0	0	0	0	0	1	0	0	1	0	0	0	0	0	0	0	0	0
238	calf	2019-09-10	S	S	ST-88	C	H12	IncFIB(AP001918); IncFII; p0111	1	0	0	0	0	0	0	0	0	0	0	0	0	0	0	0	0	0	0	0	0	0	0	0	0	0	1	0	0	0	0	0	0	0	0	0	0	0	0	0	0
253	calf	2019-09-10	S	S	ST-88	C	H12	IncFIB(AP001918); IncFII; p0111	1	0	0	0	0	0	0	0	0	0	0	0	0	0	0	0	0	0	0	0	0	0	0	0	0	0	1	0	0	0	0	0	0	0	0	0	0	0	0	0	0
255	calf	2019-09-10	S	S	ST-88	C	H12	IncFIB(AP001918); IncFII; p0111	1	0	0	0	0	0	0	0	0	0	0	0	0	0	0	0	0	0	0	0	0	0	0	0	0	0	1	0	0	0	0	0	0	0	0	0	0	0	0	0	0
236	calf	2019-09-10	S	S	ST-88	C	H12	IncFIB(AP001918); IncFII; p0111	1	0	0	0	0	0	0	0	0	0	0	0	0	0	0	0	0	0	0	0	0	0	0	0	0	0	1	0	0	0	0	0	0	0	0	0	0	0	0	0	0
237	calf	2019-09-10	S	S	ST-88	C	H12	IncFIB(AP001918); IncFII; p0111	1	0	0	0	0	0	0	0	0	0	0	0	0	0	0	0	0	0	0	0	0	0	0	0	0	0	1	0	0	0	0	0	0	0	0	0	0	0	0	0	0
54	calf	2019-08-14	CF	C	ST-58	B1	O45:H31	IncFIB(AP001918); IncFII(pSE11); IncI1-I(Alpha)	1	0	0	0	0	0	0	0	0	0	0	0	0	0	0	0	0	0	0	1	0	0	1	0	0	0	0	0	0	0	0	0	0	0	1	0	0	0	0	0	0
56	calf	2019-08-14	CF	C	ST-5635	B1	O136:H25	IncFIB(AP001918); IncFII	0	1	0	0	0	0	0	0	0	0	0	0	0	0	0	0	0	0	0	0	0	0	0	0	0	0	0	0	0	0	0	0	0	0	0	0	0	0	0	0	0
76	calf	2019-08-14	CF	E	ST-155	B1	O186-O123:H25	ColRNAI; IncFII	0	1	0	0	0	1	0	0	0	0	0	0	0	1	0	1	1	0	0	0	0	0	1	0	0	0	0	0	1	0	0	0	0	0	0	0	0	0	0	0	0
73	calf	2019-08-14	CF	E	ST-56	B1	O113:H21	IncFII	1	0	0	0	0	0	1	0	0	0	0	0	0	1	0	1	1	1	0	0	0	0	0	0	0	0	0	0	1	0	0	0	0	0	0	0	0	0	0	0	0
84	calf	2019-08-14	CF	H	ST-56	B1	O21:H21	IncFIB(AP001918);IncFIC(FII); IncI1-I(Alpha)	1	0	0	0	1	0	0	0	0	0	1	0	0	0	0	1	1	0	0	1	0	1	1	0	1	0	0	0	1	0	0	0	0	0	0	0	0	0	0	0	0
88	calf	2019-08-14	CF	H	ST-56	B1	O21:H21	IncFIB(AP001918); IncFIC(FII); IncI1-I(Alpha)	1	0	0	0	1	0	0	0	0	0	1	0	0	0	0	1	1	0	0	1	0	1	1	0	1	0	0	0	1	0	0	0	0	0	0	0	0	0	0	0	0
85	calf	2019-08-14	CF	H	ST-56	B1	O21:H21	IncFIB(AP001918); IncFIC(FII); IncI1-I(Alpha)	1	0	0	0	1	0	0	0	0	0	1	0	0	0	0	1	1	0	0	1	0	1	1	0	1	0	0	0	1	0	0	0	0	0	0	0	0	0	0	0	0
185	calf	2019-09-06	CF	P	ST-947	B1	O32:H25	IncI1-I(Alpha)	0	0	0	0	0	0	0	0	0	0	1	0	0	0	0	0	0	0	0	1	0	0	1	0	0	0	0	0	1	0	0	0	0	0	0	0	0	0	0	0	0
78	calf	2019-08-14	CF	E	ST-21	B1	O26:H11	IncB/O/K/Z; IncFIB(AP001918); IncFII	0	1	0	0	0	1	0	0	0	0	0	0	0	1	0	1	1	0	0	0	0	0	1	0	0	0	0	0	1	0	0	0	0	1	0	1	0	0	0	0	1
77	calf	2019-08-14	CF	E	ST-21	B1	O26:H11	IncB/O/K/Z; IncFIB(AP001918); IncFII	0	1	0	0	0	1	0	0	0	0	0	0	0	1	0	1	1	0	0	0	0	0	1	0	0	0	0	0	1	0	0	0	0	1	0	1	0	0	1	1	1
136	calf	2019-08-16	CF	M	ST-21	B1	O26:H11	IncB/O/K/Z; IncFIB(AP001918); IncI1-I(Alpha)	0	0	0	0	0	0	0	0	0	0	0	0	0	0	0	0	0	0	0	0	0	0	0	0	0	0	0	0	0	0	0	0	0	1	0	1	1	1	0	0	1
119	calf	2019-08-15	CF	I	ST-29	B1	O70:H11	Col156; IncB/O/K/Z; IncFIB(AP001918); IncFII; IncY	0	1	0	0	0	1	0	0	0	0	0	0	0	1	0	1	1	0	0	0	0	0	1	0	0	0	0	0	1	0	0	0	0	1	0	1	0	0	0	0	0
114	calf	2019-08-15	CF	I	ST-29	B1	O70:H11	Col(MG828); Col156; IncB/O/K/Z; IncFIB(AP001918); IncFII; IncI1-I(Alpha); IncY	0	1	0	0	0	1	0	0	0	0	0	0	0	1	0	1	1	0	0	0	0	0	1	0	0	0	0	0	1	0	0	0	0	1	0	1	0	0	0	0	0
110	calf	2019-08-15	CF	I	ST-29	B1	O70:H11	Col156; IncB/O/K/Z; IncFIB(AP001918); IncFII; IncY	0	1	0	0	0	1	0	0	0	0	0	0	0	1	0	1	1	0	0	0	0	0	1	0	0	0	0	0	1	0	0	0	0	1	0	1	0	0	0	0	0
112	calf	2019-08-15	CF	J	ST-29	B1	O70:H11	Col156; IncB/O/K/Z; IncFIB(AP001918); IncFII; IncY	0	1	0	0	0	1	0	0	0	0	0	0	0	1	0	1	1	0	0	0	0	0	1	0	0	0	0	0	1	0	0	0	0	1	0	1	0	0	0	0	0
115	calf	2019-08-15	CF	I	ST-29	B1	O70:H11	Col156; IncB/O/K/Z; IncFIB(AP001918); IncFII; IncY	0	1	0	0	0	1	0	0	0	0	0	0	0	1	0	1	1	0	0	0	0	0	1	0	0	0	0	0	1	0	0	0	0	1	0	1	0	0	0	0	0
[truncated: 36 more columns]
